# Supplementary material for: Evaluation of unique identifiers used as keys to match identical publications in Pure and SciVal – a case study from health science
Source: F1000Res. 2016 Sep 6;5:1539. Originally published 2016 Jun 29. [Version 2] doi: 10.12688/f1000research.8913.2 (PMC5017295; doi:10.12688/f1000research.8913.2)
Supplement: Data of Evaluation of unique identifiers used as keys to match identical publications in Pure and SciVal — Data sets consisting of publications from the Department of Clinical Medicine (DoCM) at University of Copenhagen (UCPH) are provided. A description of each file is provided in ‘Dataset description’. [file f1000research-5-10259-s0000.tgz]

Archive with 1 entries (1 files):
- af90ade8-59cd-46b9-8426-ff86dd01d0de_Data.zip
